# Supplementary material for: Halofuginone for non-hospitalized adult patients with COVID-19 a multicenter, randomized placebo-controlled phase 2 trial. The HALOS trial
Source: PLoS One. 2024 Feb 23;19(2):e0299197. doi: 10.1371/journal.pone.0299197 (PMC10889621; doi:10.1371/journal.pone.0299197)
Supplement: S3 Table — A. Treatment adherence in the placebo group. B. Treatment adherence in the halofuginone 0.5mg group. C. Treatment adherence in the halofuginone 1mg group. (ZIP) [file pone.0299197.s007.zip]

Archive with 3 entries (3 files):
- S3A Table.docx
- S3B Table.docx
- S3C Table.docx
