# Supplementary material for: Halofuginone for non-hospitalized adult patients with COVID-19 a multicenter, randomized placebo-controlled phase 2 trial. The HALOS trial
Source: PLoS One. 2024 Feb 23;19(2):e0299197. doi: 10.1371/journal.pone.0299197 (PMC10889621; doi:10.1371/journal.pone.0299197)
Supplement: S5 Table — A. Laboratory variables on day 10. B. Laboratory variables within groups between baseline and day 10. (ZIP) [file pone.0299197.s009.zip]

Archive with 2 entries (2 files):
- S5B Table.docx
- S5A Table.docx
